# Supplementary material for: Two new species of the genus Melixanthus Suffrian (Coleoptera, Chrysomelidae, Cryptocephalinae) from China
Source: Zookeys. 2021 Sep 17;1060:111–23. doi: 10.3897/zookeys.1060.70203 (PMC8463525; doi:10.3897/zookeys.1060.70203)
Supplement: XML Treatment for Melixanthus [file zookeys.1060.70203-treatment1.xml]

<!DOCTYPE tp:taxon-treatment
  PUBLIC "-//TaxonX//DTD Taxonomic Treatment Publishing DTD v0 20100105//EN" "tax-treatment-NSO.dtd">
<tp:taxon-treatment xmlns:tp="http://www.plazi.org/taxpub"><tp:treatment-meta><kwd-group><label>Taxon classification</label><kwd><named-content xmlns:xlink="http://www.w3.org/1999/xlink" content-type="kingdom">Animalia</named-content></kwd><kwd><named-content xmlns:xlink="http://www.w3.org/1999/xlink" content-type="order">Coleoptera</named-content></kwd><kwd><named-content xmlns:xlink="http://www.w3.org/1999/xlink" content-type="family">Chrysomelidae</named-content></kwd></kwd-group><mixed-citation publication-type="journal"><person-group><name><surname>Duan</surname><given-names>Wen-Yuan</given-names></name><name><surname>Wang</surname><given-names>Feng-Yan</given-names></name><name><surname>Zhou</surname><given-names>Hong-Zhang</given-names></name></person-group><article-title>Two new species of the genus <italic><tp:taxon-name><tp:taxon-name-part taxon-name-part-type="genus" reg="Melixanthus">Melixanthus</tp:taxon-name-part></tp:taxon-name></italic> Suffrian (<tp:taxon-name><tp:taxon-name-part taxon-name-part-type="order">Coleoptera</tp:taxon-name-part></tp:taxon-name>, <tp:taxon-name><tp:taxon-name-part taxon-name-part-type="family">Chrysomelidae</tp:taxon-name-part></tp:taxon-name>, <tp:taxon-name><tp:taxon-name-part taxon-name-part-type="subfamily">Cryptocephalinae</tp:taxon-name-part></tp:taxon-name>) from China</article-title><source>Zookeys</source><day>17</day><month>9</month><year>2021</year><volume>1060</volume><fpage>111</fpage><lpage>123</lpage><pub-id pub-id-type="doi">10.3897/zookeys.1060.70203</pub-id></mixed-citation></tp:treatment-meta><tp:nomenclature><label>Genus</label><tp:taxon-name>
            <object-id xmlns:xlink="http://www.w3.org/1999/xlink" content-type="arpha" xlink:type="simple">FDC938FF-9186-5FA1-A015-7F508CF9A92B</object-id>
            <tp:taxon-name-part taxon-name-part-type="genus" reg="Melixanthus">Melixanthus</tp:taxon-name-part>
          </tp:taxon-name><tp:taxon-authority>Suffrian, 1854</tp:taxon-authority><tp:nomenclature-citation-list><tp:nomenclature-citation><tp:taxon-name>
                <tp:taxon-name-part taxon-name-part-type="genus" reg="Melixanthus"/>
              </tp:taxon-name><comment><xref ref-type="bibr" rid="B16">Suffrian 1854</xref>: 8; <xref ref-type="bibr" rid="B2">Chapuis 1874</xref>: l75; <xref ref-type="bibr" rid="B7">Jacoby 1908</xref>: 267; <xref ref-type="bibr" rid="B4">Clavareau 1913</xref>: 197; <xref ref-type="bibr" rid="B5">Gressitt 1942</xref>: 330 353; <xref ref-type="bibr" rid="B3">Chûjô 1954</xref>: 187; <xref ref-type="bibr" rid="B6">Gressitt and Kimoto 1961</xref>: 169; Tan et al. 1981: 174; <xref ref-type="bibr" rid="B8">Kimoto and Gressitt 1981</xref>: 329; <xref ref-type="bibr" rid="B12">Schöller et al. 2010</xref>: 606; <xref ref-type="bibr" rid="B10">Medvedev 2012</xref>: 162. </comment></tp:nomenclature-citation></tp:nomenclature-citation-list></tp:nomenclature><tp:treatment-sec sec-type="type species" id="SECID0EWHAC"><title>Type species.</title><p><italic><tp:taxon-name><tp:taxon-name-part taxon-name-part-type="genus" reg="Melixanthus">Melixanthus</tp:taxon-name-part><tp:taxon-name-part taxon-name-part-type="species" reg="intermedius">intermedius</tp:taxon-name-part></tp:taxon-name></italic> Suffrian, 1854.</p></tp:treatment-sec><tp:treatment-sec sec-type="Synonym" id="SECID0EHIAC"><title>Synonym.</title><p><italic><tp:taxon-name><tp:taxon-name-part taxon-name-part-type="genus" reg="Suffrianus">Suffrianus</tp:taxon-name-part></tp:taxon-name></italic> Weise, 1895: 58. Type species: <italic><tp:taxon-name><tp:taxon-name-part taxon-name-part-type="genus" reg="Cryptocephalus">Cryptocephalus</tp:taxon-name-part><tp:taxon-name-part taxon-name-part-type="species" reg="pumilio">pumilio</tp:taxon-name-part></tp:taxon-name></italic> Suffrian, 1854.</p></tp:treatment-sec><ref-list><ref id="B16"><mixed-citation xmlns:xlink="http://www.w3.org/1999/xlink" xlink:type="simple"><person-group><name name-style="western"><surname>Suffrian</surname><given-names>E</given-names></name></person-group> (<year>1854</year>) <article-title>Verzeichniss der bis jetzt bekannt gewordenen Asiatischen Cryptocephalen.</article-title><source>Linnaea Entomologica</source><volume>9</volume>: <fpage>1</fpage>–<lpage>169</lpage>.</mixed-citation></ref><ref id="B2"><mixed-citation xmlns:xlink="http://www.w3.org/1999/xlink" xlink:type="simple"><person-group><name name-style="western"><surname>Chapuis</surname><given-names>F</given-names></name></person-group> (<year>1874</year>) <article-title>Famille des Phytophages.</article-title> In: <person-group><name name-style="western"><surname>Lacordaire</surname><given-names>T</given-names></name><name name-style="western"><surname>Chapuis</surname><given-names>F</given-names></name></person-group> (<role>Eds</role>) <issue-title>Histoire naturelle des Insectes.</issue-title><source>Genera des coléopteres ou exposé méthodique et critique de tous les genres proposés jusqu’ici dans cet ordre d’insectes. Tome dixieme. Roret, Paris</source>, <fpage>1</fpage>–<lpage>455</lpage>.</mixed-citation></ref><ref id="B7"><mixed-citation xmlns:xlink="http://www.w3.org/1999/xlink" xlink:type="simple"><person-group><name name-style="western"><surname>Jacoby</surname><given-names>M</given-names></name></person-group> (<year>1908</year>) <source>The Fauna of British India, including Ceylon and Burma. <tp:taxon-name><tp:taxon-name-part taxon-name-part-type="order">Coleoptera</tp:taxon-name-part></tp:taxon-name>, <tp:taxon-name><tp:taxon-name-part taxon-name-part-type="family">Chrysomelidae</tp:taxon-name-part></tp:taxon-name>. Vol. 1.</source><publisher-name>Taylor &amp; Francis</publisher-name>, <publisher-loc>London</publisher-loc>, <size units="page">534 pp</size>.</mixed-citation></ref><ref id="B4"><mixed-citation xmlns:xlink="http://www.w3.org/1999/xlink" xlink:type="simple"><person-group><name name-style="western"><surname>Clavareau</surname><given-names>H</given-names></name></person-group> (<year>1913</year>) <source>Coleopterorum Catalogus. Auspiciis et auxilio W. Junk editus a S. Schenkling. Pars 53: <tp:taxon-name><tp:taxon-name-part taxon-name-part-type="family">Chrysomelidae</tp:taxon-name-part></tp:taxon-name>: 5. <tp:taxon-name><tp:taxon-name-part taxon-name-part-type="subfamily">Megascelinae</tp:taxon-name-part></tp:taxon-name>, 6. <tp:taxon-name>Magalopodinae</tp:taxon-name>, 7. <tp:taxon-name><tp:taxon-name-part taxon-name-part-type="subfamily">Clytrinae</tp:taxon-name-part></tp:taxon-name>, 8. <tp:taxon-name><tp:taxon-name-part taxon-name-part-type="subfamily">Cryptocephalinae</tp:taxon-name-part></tp:taxon-name>, 9.</source><publisher-name>Chlamydinae</publisher-name>, <publisher-loc>10. Lamprosominae. Berlin</publisher-loc>, <size units="page">278 pp</size>.</mixed-citation></ref><ref id="B5"><mixed-citation xmlns:xlink="http://www.w3.org/1999/xlink" xlink:type="simple"><person-group><name name-style="western"><surname>Gressitt</surname><given-names>JL</given-names></name></person-group> (<year>1942</year>) <article-title>Plant-beetles from south and west China. III. <tp:taxon-name><tp:taxon-name-part taxon-name-part-type="subfamily">Clytrinae</tp:taxon-name-part></tp:taxon-name>, <tp:taxon-name><tp:taxon-name-part taxon-name-part-type="subfamily">Cryptocephalinae</tp:taxon-name-part></tp:taxon-name> and <tp:taxon-name><tp:taxon-name-part taxon-name-part-type="subfamily">Chlamydinae</tp:taxon-name-part></tp:taxon-name>.</article-title><source>Lingnan Science Journal</source><volume>20</volume>: <fpage>325</fpage>–<lpage>376</lpage>. [pls 19–22]</mixed-citation></ref><ref id="B3"><mixed-citation xmlns:xlink="http://www.w3.org/1999/xlink" xlink:type="simple"><person-group><name name-style="western"><surname>Chûjô</surname><given-names>M</given-names></name></person-group> (<year>1954</year>) <article-title>A taxonomic study on the <tp:taxon-name><tp:taxon-name-part taxon-name-part-type="family">Chrysomelidae</tp:taxon-name-part></tp:taxon-name> (<tp:taxon-name><tp:taxon-name-part taxon-name-part-type="class">Insecta</tp:taxon-name-part></tp:taxon-name>-<tp:taxon-name><tp:taxon-name-part taxon-name-part-type="order">Coleoptera</tp:taxon-name-part></tp:taxon-name>) from Formosa. Part VII, subfamily <tp:taxon-name><tp:taxon-name-part taxon-name-part-type="subfamily">Cryptocephalinae</tp:taxon-name-part></tp:taxon-name>.</article-title><source>Quarterly Journal of the Taiwan Museum</source><volume>7</volume>: <fpage>137</fpage>–<lpage>248</lpage>.</mixed-citation></ref><ref id="B6"><mixed-citation xmlns:xlink="http://www.w3.org/1999/xlink" xlink:type="simple"><person-group><name name-style="western"><surname>Gressitt</surname><given-names>JL</given-names></name><name name-style="western"><surname>Kimoto</surname><given-names>S</given-names></name></person-group> (<year>1961</year>) The <tp:taxon-name><tp:taxon-name-part taxon-name-part-type="family">Chrysomelidae</tp:taxon-name-part></tp:taxon-name> (Coleopt.) of China and Korea, part 1. Pacific Insects Monograph 1A: 1–299.</mixed-citation></ref><ref id="B8"><mixed-citation xmlns:xlink="http://www.w3.org/1999/xlink" xlink:type="simple"><person-group><name name-style="western"><surname>Kimoto</surname><given-names>S</given-names></name><name name-style="western"><surname>Gressitt</surname><given-names>JL</given-names></name></person-group> (<year>1981</year>) <article-title><tp:taxon-name><tp:taxon-name-part taxon-name-part-type="family">Chrysomelidae</tp:taxon-name-part></tp:taxon-name> (<tp:taxon-name><tp:taxon-name-part taxon-name-part-type="order">Coleoptera</tp:taxon-name-part></tp:taxon-name>) of Thailand, Cambodia, Laos and Vietnam. 2. <tp:taxon-name><tp:taxon-name-part taxon-name-part-type="subfamily">Clytrinae</tp:taxon-name-part></tp:taxon-name>, <tp:taxon-name><tp:taxon-name-part taxon-name-part-type="subfamily">Cryptocephalinae</tp:taxon-name-part></tp:taxon-name> and <tp:taxon-name><tp:taxon-name-part taxon-name-part-type="subfamily">Chlamisinae</tp:taxon-name-part></tp:taxon-name>, <tp:taxon-name><tp:taxon-name-part taxon-name-part-type="subfamily">Lamprosomatinae</tp:taxon-name-part></tp:taxon-name> and <tp:taxon-name><tp:taxon-name-part taxon-name-part-type="subfamily">Chrysomelinae</tp:taxon-name-part></tp:taxon-name>.</article-title><source>Pacific Insects</source><volume>23</volume>: <fpage>329</fpage>–<lpage>333</lpage>.</mixed-citation></ref><ref id="B12"><mixed-citation xmlns:xlink="http://www.w3.org/1999/xlink" xlink:type="simple"><person-group><name name-style="western"><surname>Schöller</surname><given-names>M</given-names></name><name name-style="western"><surname>Löbl</surname><given-names>L</given-names></name><name name-style="western"><surname>Lopatin</surname><given-names>IK</given-names></name></person-group> (<year>2010</year>) <tp:taxon-name><tp:taxon-name-part taxon-name-part-type="family">Chrysomelidae</tp:taxon-name-part></tp:taxon-name>: <tp:taxon-name><tp:taxon-name-part taxon-name-part-type="subfamily">Cryptocephalinae</tp:taxon-name-part></tp:taxon-name>: remaining <tp:taxon-name><tp:taxon-name-part taxon-name-part-type="tribe">Cryptocephalini</tp:taxon-name-part></tp:taxon-name>. In Löbl I, Smetana A (Eds). Catalogue of Palaearctic <tp:taxon-name><tp:taxon-name-part taxon-name-part-type="order">Coleoptera</tp:taxon-name-part></tp:taxon-name>, Vol. 6. <tp:taxon-name><tp:taxon-name-part taxon-name-part-type="superfamily">Chrysomeloidea</tp:taxon-name-part></tp:taxon-name>. Apollo Books, Stenstrup, 606–617.</mixed-citation></ref><ref id="B10"><mixed-citation xmlns:xlink="http://www.w3.org/1999/xlink" xlink:type="simple"><person-group><name name-style="western"><surname>Medvedev</surname><given-names>LN</given-names></name></person-group> (<year>2012</year>) <article-title>To the knowledge of Oriental species of <italic><tp:taxon-name><tp:taxon-name-part taxon-name-part-type="genus">Melixanthus</tp:taxon-name-part></tp:taxon-name></italic> Suffrian, 1854 (<tp:taxon-name><tp:taxon-name-part taxon-name-part-type="family">Chrysomelidae</tp:taxon-name-part></tp:taxon-name>: <tp:taxon-name><tp:taxon-name-part taxon-name-part-type="subfamily">Cryptocephalinae</tp:taxon-name-part></tp:taxon-name>).</article-title><source>Entomologische Zeitschrift</source><volume>122</volume>(<issue>4</issue>): <fpage>162</fpage>–<lpage>170</lpage>.</mixed-citation></ref></ref-list></tp:taxon-treatment>
