# Supplementary material for: Two new species of the genus Melixanthus Suffrian (Coleoptera, Chrysomelidae, Cryptocephalinae) from China
Source: Zookeys. 2021 Sep 17;1060:111–23. doi: 10.3897/zookeys.1060.70203 (PMC8463525; doi:10.3897/zookeys.1060.70203)
Supplement: XML Treatment for Melixanthus menglaensis [file zookeys.1060.70203-treatment2.xml]

<!DOCTYPE tp:taxon-treatment
  PUBLIC "-//TaxonX//DTD Taxonomic Treatment Publishing DTD v0 20100105//EN" "tax-treatment-NSO.dtd">
<tp:taxon-treatment xmlns:tp="http://www.plazi.org/taxpub"><tp:treatment-meta><kwd-group><label>Taxon classification</label><kwd><named-content xmlns:xlink="http://www.w3.org/1999/xlink" content-type="kingdom">Animalia</named-content></kwd><kwd><named-content xmlns:xlink="http://www.w3.org/1999/xlink" content-type="order">Coleoptera</named-content></kwd><kwd><named-content xmlns:xlink="http://www.w3.org/1999/xlink" content-type="family">Chrysomelidae</named-content></kwd></kwd-group><mixed-citation publication-type="journal"><person-group><name><surname>Duan</surname><given-names>Wen-Yuan</given-names></name><name><surname>Wang</surname><given-names>Feng-Yan</given-names></name><name><surname>Zhou</surname><given-names>Hong-Zhang</given-names></name></person-group><article-title>Two new species of the genus <italic><tp:taxon-name><tp:taxon-name-part taxon-name-part-type="genus" reg="Melixanthus">Melixanthus</tp:taxon-name-part></tp:taxon-name></italic> Suffrian (<tp:taxon-name><tp:taxon-name-part taxon-name-part-type="order">Coleoptera</tp:taxon-name-part></tp:taxon-name>, <tp:taxon-name><tp:taxon-name-part taxon-name-part-type="family">Chrysomelidae</tp:taxon-name-part></tp:taxon-name>, <tp:taxon-name><tp:taxon-name-part taxon-name-part-type="subfamily">Cryptocephalinae</tp:taxon-name-part></tp:taxon-name>) from China</article-title><source>Zookeys</source><day>17</day><month>9</month><year>2021</year><volume>1060</volume><fpage>111</fpage><lpage>123</lpage><pub-id pub-id-type="doi">10.3897/zookeys.1060.70203</pub-id></mixed-citation></tp:treatment-meta><tp:nomenclature><tp:taxon-name>
            <object-id xmlns:xlink="http://www.w3.org/1999/xlink" content-type="arpha" xlink:type="simple">C2A184B6-0155-5CB3-9F40-E71664412265</object-id>
            <tp:taxon-name-part taxon-name-part-type="genus" reg="Melixanthus">Melixanthus</tp:taxon-name-part>
            <tp:taxon-name-part taxon-name-part-type="species" reg="menglaensis">menglaensis</tp:taxon-name-part>
            <object-id xmlns:xlink="http://www.w3.org/1999/xlink" content-type="zoobank" xlink:type="simple">http://zoobank.org/CDAC18DD-5DF4-4115-9CCA-42553FB9E0C2</object-id>
          </tp:taxon-name><tp:taxon-authority>Duan, Wang &amp; Zhou</tp:taxon-authority><tp:taxon-status xmlns:xlink="http://www.w3.org/1999/xlink" xlink:type="simple">sp. nov.</tp:taxon-status><xref ref-type="fig" rid="F1">Figures 1</xref><xref ref-type="fig" rid="F2">, 2</xref><xref ref-type="fig" rid="F3">, 3</xref><xref ref-type="fig" rid="F4">, 4</xref><xref ref-type="fig" rid="F5">, 5</xref></tp:nomenclature><tp:treatment-sec sec-type="type locality" id="SECID0E3KAC"><title>Type locality.</title><p>China: Yunnan Province: Mengla.</p></tp:treatment-sec><tp:treatment-sec sec-type="type material" id="SECID0EBLAC"><title>Type material examined.</title><p><bold><italic>Holotype</italic>:</bold> male, <bold>China: Yunnan Province</bold>: Mengla, Menglun, II–IV.1979, coll. unknown (<named-content xmlns:xlink="http://www.w3.org/1999/xlink" content-type="dwc:institutional_code" xlink:type="simple">IZ-CAS</named-content>). <bold><italic>Paratypes</italic>: China: Yunnan Province</bold>: 4 males, 2 females, same data as holotype (<named-content xmlns:xlink="http://www.w3.org/1999/xlink" content-type="dwc:institutional_code" xlink:type="simple">IZ-CAS</named-content>); 1 female, Xishuangbanna, Gannanba, 14.III.1957, coll. Shuyong Wang (<named-content xmlns:xlink="http://www.w3.org/1999/xlink" content-type="dwc:institutional_code" xlink:type="simple">IZ-CAS</named-content>); 1 female, Xishuangbanna, Gannanba, 21.III.1957, coll. Shuyong Wang (<named-content xmlns:xlink="http://www.w3.org/1999/xlink" content-type="dwc:institutional_code" xlink:type="simple">IZ-CAS</named-content>); 1 female, Cheli, 9. IV.1955, coll. Fengyu Xue (<named-content xmlns:xlink="http://www.w3.org/1999/xlink" content-type="dwc:institutional_code" xlink:type="simple">IZ-CAS</named-content>). <bold>Vietnam: Tonkin</bold>: 4 males, 3 females, III.1937, coll. unknown (<named-content xmlns:xlink="http://www.w3.org/1999/xlink" content-type="dwc:institutional_code" xlink:type="simple">IZ-CAS</named-content>).</p></tp:treatment-sec><tp:treatment-sec sec-type="description" id="SECID0EENAC"><title>Measurements.</title><p><abbrev xmlns:xlink="http://www.w3.org/1999/xlink" xlink:title="body length" id="ABBRID0EKNAC" xlink:type="simple">BL</abbrev> = 3.25–3.60 mm, <abbrev xmlns:xlink="http://www.w3.org/1999/xlink" xlink:title="body width" id="ABBRID0EONAC" xlink:type="simple">BW</abbrev> = 2.02–2.24 mm, <abbrev xmlns:xlink="http://www.w3.org/1999/xlink" xlink:title="head length" id="ABBRID0ESNAC" xlink:type="simple">HL</abbrev> = 0.91 mm, <abbrev xmlns:xlink="http://www.w3.org/1999/xlink" xlink:title="head width" id="ABBRID0EWNAC" xlink:type="simple">HW</abbrev> = 0.91 mm, <abbrev xmlns:xlink="http://www.w3.org/1999/xlink" xlink:title="pronotal length" id="ABBRID0E1NAC" xlink:type="simple">PL</abbrev> = 1.08 mm, <abbrev xmlns:xlink="http://www.w3.org/1999/xlink" xlink:title="pronotal width" id="ABBRID0E5NAC" xlink:type="simple">PW</abbrev> = 2.02 mm, <abbrev xmlns:xlink="http://www.w3.org/1999/xlink" xlink:title="elytral length" id="ABBRID0ECOAC" xlink:type="simple">EL</abbrev> = 2.00 mm, <abbrev xmlns:xlink="http://www.w3.org/1999/xlink" xlink:title="aedeagus length" id="ABBRID0EGOAC" xlink:type="simple">AL</abbrev> = 0.87 mm, <abbrev xmlns:xlink="http://www.w3.org/1999/xlink" xlink:title="aedeagus width" id="ABBRID0EKOAC" xlink:type="simple">AW</abbrev> = 0.27 mm, <abbrev xmlns:xlink="http://www.w3.org/1999/xlink" xlink:title="spermathecal length" id="ABBRID0EOOAC" xlink:type="simple">SL</abbrev> = 0.41 mm.</p></tp:treatment-sec><tp:treatment-sec sec-type="description" id="SECID0ESOAC"><title>Description.</title><p>Body (Fig. <xref ref-type="fig" rid="F3">3A–D</xref>) elongate, almost cylindrical, rounded anteriorly. Head (Fig. <xref ref-type="fig" rid="F3">3E</xref>) yellow, vertex with a darkish brown M-shaped marking; antennae (Fig. <xref ref-type="fig" rid="F3">3F</xref>) with basal 5 segments yellowish brown, terminal 6 segments reddish brown; clypeus yellow; labrum yellowish brown; mandibles darkish brown. Pronotum yellow, with two pitchy brown subtriangular markings along anterior margin. Scutellum yellow and margins black. Elytra pitchy brown, with a yellowish-brown band in middle region, covering about 1/2 of whole region; margins pitchy brown. Sometimes entirely yellow, only margins pitchy brown. Ventral surface yellow, metasternum with a rectangular black marking. Legs and pygidium all yellow.</p><p>Head (Fig. <xref ref-type="fig" rid="F3">3E</xref>) densely and coarsely punctate, flattened on midline, longitudinally impressed on frons and vertex. Eyes kidney-shaped, deeply emarginated; antennal insertions a little more widely separated than superior eye-lobes. Clypeus sparsely punctate, strongly arcuate on anterior margin. Antennae (Fig. <xref ref-type="fig" rid="F3">3F</xref>) with sparsely long hair, short and slightly broad, reaching humeral tubercle; 1<sup>st</sup> segment clubbed; 2<sup>nd</sup> oblong, about half as long as 1<sup>st</sup>; 3<sup>rd</sup>–5<sup>th</sup> thin, about equal in length, longer than 2<sup>nd</sup>; 6 apical segments moderately thickened, about 2.0–2.2 times as long as wide, last segment pointed apically.</p><p>Pronotum (Fig. <xref ref-type="fig" rid="F3">3A–D</xref>) 1.8 times as wide as long, moderately narrowed and rounded anteriorly; surface strongly convex, impunctate and shining. Scutellum triangular, nearly as long as wide, surface smooth, shining.</p><p>Elytron (Fig. <xref ref-type="fig" rid="F3">3A–D</xref>) parallel-sides, apical margin slightly straight, 2.0 times as long as wide, humeri prominent and glabrous. Disc with regular rows of fine punctures, partly confused near apical slope; interspaces without punctures; epipleurae slightly obliquely placed and seen in lateral view.</p><p>Ventral side (Fig. <xref ref-type="fig" rid="F3">3G</xref>) partly clothed with pubescence. Prosternum (Fig. <xref ref-type="fig" rid="F1">1A, B</xref>) square, anterior margin slightly concave; basal margin nearly straight, and drawn out into a pair of small denticles. Mesosternum trapeziform, twice as wide as long. Metasternum wrinkled at sutural region and with dense pubescence. Pygidium flat, punctate and pubescent. Claws (Fig. <xref ref-type="fig" rid="F2">2A, B</xref>) not toothed, thickened basally.</p><p><bold>Aedeagus</bold> (Figs <xref ref-type="fig" rid="F4">4A–C</xref>, <xref ref-type="fig" rid="F5">5A–C</xref>) elongate, about 3.2 times as long as wide, clubbed. Apex of median lobe narrower than middle, acute at apex, slightly curved in lateral view; with several pubescence on each side of apex and upper lateral margins, punctate on ventral side of upper middle part. Median orifice with middle sclerite bending inwards above surface. Upper part of median lobe with a pair of sclerotized prominence, exceeding the median lobe. Inner sac rather narrow, arrow-shaped. Tegmen Y-shaped, weakly sclerotized, almost translucent.</p><p><bold>Female.</bold> Body more robust than male; <bold>spermatheca</bold> (Figs <xref ref-type="fig" rid="F4">4D</xref>, <xref ref-type="fig" rid="F5">5D</xref>) hook-shaped, bent in a right-angle halfway, slightly acute at apex; duct weakly sclerotized, irregularly coiling 9–12 times. <bold>Rectal sclerites</bold> (Fig. <xref ref-type="fig" rid="F4">4E</xref>) weakly sclerotized, slightly connected between two rectangular sclerites on ventral side.</p></tp:treatment-sec><tp:treatment-sec sec-type="distribution" id="SECID0EVCAE"><title>Distribution.</title><p>China (Yunnan); Vietnam (Tonkin).</p></tp:treatment-sec><tp:treatment-sec sec-type="etymology" id="SECID0E1CAE"><title>Etymology.</title><p>The specific epithet is derived from the name (Pinyin) of the type locality, Mengla.</p></tp:treatment-sec><tp:treatment-sec sec-type="diagnosis" id="SECID0E6CAE"><title>Diagnosis.</title><p>This species is similar to <italic><tp:taxon-name><tp:taxon-name-part taxon-name-part-type="genus" reg="Melixanthus">M.</tp:taxon-name-part><tp:taxon-name-part taxon-name-part-type="species" reg="bimaculicollis">bimaculicollis</tp:taxon-name-part></tp:taxon-name></italic> Baly, 1865, but can be distinguished from that species in having finer punctures on the head, a narrower pronotum, an impunctate scutellum, and fine puncture rows on the elytra, whereas <italic><tp:taxon-name><tp:taxon-name-part taxon-name-part-type="genus" reg="Melixanthus">M.</tp:taxon-name-part><tp:taxon-name-part taxon-name-part-type="species" reg="bimaculicollis">bimaculicollis</tp:taxon-name-part></tp:taxon-name></italic> has the elytra with distinct punctures and a surrounded by dark ring; its claws are not toothed (Fig. <xref ref-type="fig" rid="F2">2A, B</xref>) and the basal margin of its prosternum is drawn out into a pair of small, sharp denticles (Fig. <xref ref-type="fig" rid="F1">1A, B</xref>).</p><fig id="F1" position="float" orientation="portrait"><object-id xmlns:xlink="http://www.w3.org/1999/xlink" content-type="doi" xlink:type="simple">10.3897/zookeys.1060.70203.figure1</object-id><object-id xmlns:xlink="http://www.w3.org/1999/xlink" content-type="arpha" xlink:type="simple">FEE755A1-47E8-5FAA-9D8E-A209874C4EF1</object-id><label>Figure 1.</label><caption><p><italic><tp:taxon-name><tp:taxon-name-part taxon-name-part-type="genus" reg="Melixanthus">Melixanthus</tp:taxon-name-part></tp:taxon-name></italic> prosternum <bold>A, B</bold><italic><tp:taxon-name><tp:taxon-name-part taxon-name-part-type="genus" reg="Melixanthus">M.</tp:taxon-name-part><tp:taxon-name-part taxon-name-part-type="species" reg="menglaensis">menglaensis</tp:taxon-name-part></tp:taxon-name></italic> Duan, Wang &amp; Zhou, sp. nov. <bold>C, D</bold><italic><tp:taxon-name><tp:taxon-name-part taxon-name-part-type="genus" reg="Melixanthus">M.</tp:taxon-name-part><tp:taxon-name-part taxon-name-part-type="species" reg="similibimaculicollis">similibimaculicollis</tp:taxon-name-part></tp:taxon-name></italic> Duan, Wang &amp; Zhou, sp. nov. <bold>E, F</bold><italic><tp:taxon-name><tp:taxon-name-part taxon-name-part-type="genus" reg="Melixanthus">M.</tp:taxon-name-part><tp:taxon-name-part taxon-name-part-type="species" reg="bimaculicollis">bimaculicollis</tp:taxon-name-part></tp:taxon-name></italic> Baly, 1865.</p></caption><graphic xmlns:xlink="http://www.w3.org/1999/xlink" xlink:href="zookeys-1060-111-g001.jpg" position="float" orientation="portrait" xlink:type="simple" id="oo_589883.jpg"><uri content-type="original_file" xlink:type="simple">https://binary.pensoft.net/fig/589883</uri></graphic></fig><fig id="F2" position="float" orientation="portrait"><object-id xmlns:xlink="http://www.w3.org/1999/xlink" content-type="doi" xlink:type="simple">10.3897/zookeys.1060.70203.figure2</object-id><object-id xmlns:xlink="http://www.w3.org/1999/xlink" content-type="arpha" xlink:type="simple">022218AB-21A7-502B-985D-CD938787F521</object-id><label>Figure 2.</label><caption><p><italic><tp:taxon-name><tp:taxon-name-part taxon-name-part-type="genus" reg="Melixanthus">Melixanthus</tp:taxon-name-part></tp:taxon-name></italic> claws <bold>A, B</bold><italic><tp:taxon-name><tp:taxon-name-part taxon-name-part-type="genus" reg="Melixanthus">M.</tp:taxon-name-part><tp:taxon-name-part taxon-name-part-type="species" reg="menglaensis">menglaensis</tp:taxon-name-part></tp:taxon-name></italic> Duan, Wang &amp; Zhou, sp. nov. <bold>C, D</bold><italic><tp:taxon-name><tp:taxon-name-part taxon-name-part-type="genus" reg="Melixanthus">M.</tp:taxon-name-part><tp:taxon-name-part taxon-name-part-type="species" reg="similibimaculicollis">similibimaculicollis</tp:taxon-name-part></tp:taxon-name></italic> Duan, Wang &amp; Zhou, sp. nov. <bold>E, F</bold><italic><tp:taxon-name><tp:taxon-name-part taxon-name-part-type="genus" reg="Melixanthus">M.</tp:taxon-name-part><tp:taxon-name-part taxon-name-part-type="species" reg="bimaculicollis">bimaculicollis</tp:taxon-name-part></tp:taxon-name></italic> Baly, 1865. Scale bars: 0.1 mm.</p></caption><graphic xmlns:xlink="http://www.w3.org/1999/xlink" xlink:href="zookeys-1060-111-g002.jpg" position="float" orientation="portrait" xlink:type="simple" id="oo_589884.jpg"><uri content-type="original_file" xlink:type="simple">https://binary.pensoft.net/fig/589884</uri></graphic></fig><fig id="F3" position="float" orientation="portrait"><object-id xmlns:xlink="http://www.w3.org/1999/xlink" content-type="doi" xlink:type="simple">10.3897/zookeys.1060.70203.figure3</object-id><object-id xmlns:xlink="http://www.w3.org/1999/xlink" content-type="arpha" xlink:type="simple">13741BBA-508B-5D44-92C7-F9B69C969A0E</object-id><label>Figure 3.</label><caption><p><italic><tp:taxon-name><tp:taxon-name-part taxon-name-part-type="genus" reg="Melixanthus">Melixanthus</tp:taxon-name-part><tp:taxon-name-part taxon-name-part-type="species" reg="menglaensis">menglaensis</tp:taxon-name-part></tp:taxon-name></italic> Duan, Wang &amp; Zhou, sp. nov. <bold>A, C</bold> habitus <bold>B, D</bold> lateral view of habitus <bold>E</bold> head <bold>F</bold> antennae <bold>G</bold> ventral view of habitus. Scale bars: 0.5 mm (<bold>A–E, G</bold>), 0.2 mm (<bold>F</bold>).</p></caption><graphic xmlns:xlink="http://www.w3.org/1999/xlink" xlink:href="zookeys-1060-111-g003.jpg" position="float" orientation="portrait" xlink:type="simple" id="oo_589885.jpg"><uri content-type="original_file" xlink:type="simple">https://binary.pensoft.net/fig/589885</uri></graphic></fig><fig id="F4" position="float" orientation="portrait"><object-id xmlns:xlink="http://www.w3.org/1999/xlink" content-type="doi" xlink:type="simple">10.3897/zookeys.1060.70203.figure4</object-id><object-id xmlns:xlink="http://www.w3.org/1999/xlink" content-type="arpha" xlink:type="simple">03FE1E52-C175-52AA-AB77-4B44FDDFF14F</object-id><label>Figure 4.</label><caption><p><italic><tp:taxon-name><tp:taxon-name-part taxon-name-part-type="genus" reg="Melixanthus">Melixanthus</tp:taxon-name-part><tp:taxon-name-part taxon-name-part-type="species" reg="menglaensis">menglaensis</tp:taxon-name-part></tp:taxon-name></italic> Duan, Wang &amp; Zhou, sp. nov. <bold>A</bold> lateral view of aedeagus <bold>B</bold> dorsal view of aedeagus <bold>C</bold> ventral view of aedeagus <bold>D</bold> spermatheca <bold>E</bold> female rectal pad. Scale bars: 0.2 mm.</p></caption><graphic xmlns:xlink="http://www.w3.org/1999/xlink" xlink:href="zookeys-1060-111-g004.jpg" position="float" orientation="portrait" xlink:type="simple" id="oo_589886.jpg"><uri content-type="original_file" xlink:type="simple">https://binary.pensoft.net/fig/589886</uri></graphic></fig><fig id="F5" position="float" orientation="portrait"><object-id xmlns:xlink="http://www.w3.org/1999/xlink" content-type="doi" xlink:type="simple">10.3897/zookeys.1060.70203.figure5</object-id><object-id xmlns:xlink="http://www.w3.org/1999/xlink" content-type="arpha" xlink:type="simple">11C265FC-4075-5544-9D04-77953FC4E0D1</object-id><label>Figure 5.</label><caption><p><italic><tp:taxon-name><tp:taxon-name-part taxon-name-part-type="genus" reg="Melixanthus">Melixanthus</tp:taxon-name-part><tp:taxon-name-part taxon-name-part-type="species" reg="menglaensis">menglaensis</tp:taxon-name-part></tp:taxon-name></italic> Duan, Wang &amp; Zhou, sp. nov. <bold>A</bold> dorsal view of aedeagus <bold>B</bold> ventral view of aedeagus <bold>C</bold> lateral view of aedeagus <bold>D</bold> spermatheca. Scale bars: 0.2 mm.</p></caption><graphic xmlns:xlink="http://www.w3.org/1999/xlink" xlink:href="zookeys-1060-111-g005.jpg" position="float" orientation="portrait" xlink:type="simple" id="oo_589887.jpg"><uri content-type="original_file" xlink:type="simple">https://binary.pensoft.net/fig/589887</uri></graphic></fig></tp:treatment-sec></tp:taxon-treatment>
