# Supplementary material for: Two new species of the genus Melixanthus Suffrian (Coleoptera, Chrysomelidae, Cryptocephalinae) from China
Source: Zookeys. 2021 Sep 17;1060:111–23. doi: 10.3897/zookeys.1060.70203 (PMC8463525; doi:10.3897/zookeys.1060.70203)
Supplement: XML Treatment for Melixanthus similibimaculicollis [file zookeys.1060.70203-treatment3.xml]

<!DOCTYPE tp:taxon-treatment
  PUBLIC "-//TaxonX//DTD Taxonomic Treatment Publishing DTD v0 20100105//EN" "tax-treatment-NSO.dtd">
<tp:taxon-treatment xmlns:tp="http://www.plazi.org/taxpub"><tp:treatment-meta><kwd-group><label>Taxon classification</label><kwd><named-content xmlns:xlink="http://www.w3.org/1999/xlink" content-type="kingdom">Animalia</named-content></kwd><kwd><named-content xmlns:xlink="http://www.w3.org/1999/xlink" content-type="order">Coleoptera</named-content></kwd><kwd><named-content xmlns:xlink="http://www.w3.org/1999/xlink" content-type="family">Chrysomelidae</named-content></kwd></kwd-group><mixed-citation publication-type="journal"><person-group><name><surname>Duan</surname><given-names>Wen-Yuan</given-names></name><name><surname>Wang</surname><given-names>Feng-Yan</given-names></name><name><surname>Zhou</surname><given-names>Hong-Zhang</given-names></name></person-group><article-title>Two new species of the genus <italic><tp:taxon-name><tp:taxon-name-part taxon-name-part-type="genus" reg="Melixanthus">Melixanthus</tp:taxon-name-part></tp:taxon-name></italic> Suffrian (<tp:taxon-name><tp:taxon-name-part taxon-name-part-type="order">Coleoptera</tp:taxon-name-part></tp:taxon-name>, <tp:taxon-name><tp:taxon-name-part taxon-name-part-type="family">Chrysomelidae</tp:taxon-name-part></tp:taxon-name>, <tp:taxon-name><tp:taxon-name-part taxon-name-part-type="subfamily">Cryptocephalinae</tp:taxon-name-part></tp:taxon-name>) from China</article-title><source>Zookeys</source><day>17</day><month>9</month><year>2021</year><volume>1060</volume><fpage>111</fpage><lpage>123</lpage><pub-id pub-id-type="doi">10.3897/zookeys.1060.70203</pub-id></mixed-citation></tp:treatment-meta><tp:nomenclature><tp:taxon-name>
            <object-id xmlns:xlink="http://www.w3.org/1999/xlink" content-type="arpha" xlink:type="simple">EEF0DDC7-8F94-5C2A-B8E9-F24D3107F76B</object-id>
            <tp:taxon-name-part taxon-name-part-type="genus" reg="Melixanthus">Melixanthus</tp:taxon-name-part>
            <tp:taxon-name-part taxon-name-part-type="species" reg="similibimaculicollis">similibimaculicollis</tp:taxon-name-part>
            <object-id xmlns:xlink="http://www.w3.org/1999/xlink" content-type="zoobank" xlink:type="simple">http://zoobank.org/CF48CD44-29B9-4CCA-BB5F-764FA5F15982</object-id>
          </tp:taxon-name><tp:taxon-authority>Duan, Wang &amp; Zhou</tp:taxon-authority><tp:taxon-status xmlns:xlink="http://www.w3.org/1999/xlink" xlink:type="simple">sp. nov.</tp:taxon-status><xref ref-type="fig" rid="F1">Figures 1</xref><xref ref-type="fig" rid="F2">, 2</xref><xref ref-type="fig" rid="F6">, 6</xref><xref ref-type="fig" rid="F7">, 7</xref></tp:nomenclature><tp:treatment-sec sec-type="type locality" id="SECID0E1MAE"><title>Type locality.</title><p>China: Yunnan Province: Cheli.</p></tp:treatment-sec><tp:treatment-sec sec-type="type material" id="SECID0E6MAE"><title>Type material examined.</title><p><bold><italic>Holotype</italic>:</bold> male, <bold>China: Yunnan Province</bold>: Cheli, 9.III.1957, coll. Fuji Pu (<named-content xmlns:xlink="http://www.w3.org/1999/xlink" content-type="dwc:institutional_code" xlink:type="simple">IZ-CAS</named-content>); <bold><italic>Paratypes</italic>: China: Yunnan Province</bold>: 1 male, 50 km southwest of Mojiang, 30.III.1955, coll. Kryzhanowski (<named-content xmlns:xlink="http://www.w3.org/1999/xlink" content-type="dwc:institutional_code" xlink:type="simple">IZ-CAS</named-content>); 1 female, Longling, 1600 m, 20.V.1955, coll. Kryzhanowski (<named-content xmlns:xlink="http://www.w3.org/1999/xlink" content-type="dwc:institutional_code" xlink:type="simple">IZ-CAS</named-content>).</p></tp:treatment-sec><tp:treatment-sec sec-type="description" id="SECID0EIOAE"><title>Measurements.</title><p><abbrev xmlns:xlink="http://www.w3.org/1999/xlink" xlink:title="body length" id="ABBRID0EOOAE" xlink:type="simple">BL</abbrev> = 2.55–2.82 mm, <abbrev xmlns:xlink="http://www.w3.org/1999/xlink" xlink:title="body width" id="ABBRID0ESOAE" xlink:type="simple">BW</abbrev> = 1.57–1.73 mm, <abbrev xmlns:xlink="http://www.w3.org/1999/xlink" xlink:title="head length" id="ABBRID0EWOAE" xlink:type="simple">HL</abbrev> = 0.82 mm, <abbrev xmlns:xlink="http://www.w3.org/1999/xlink" xlink:title="head width" id="ABBRID0E1OAE" xlink:type="simple">HW</abbrev> = 0.85 mm, <abbrev xmlns:xlink="http://www.w3.org/1999/xlink" xlink:title="pronotal length" id="ABBRID0E5OAE" xlink:type="simple">PL</abbrev> = 0.90 mm, <abbrev xmlns:xlink="http://www.w3.org/1999/xlink" xlink:title="pronotal width" id="ABBRID0ECPAE" xlink:type="simple">PW</abbrev> = 1.62 mm, <abbrev xmlns:xlink="http://www.w3.org/1999/xlink" xlink:title="elytral length" id="ABBRID0EGPAE" xlink:type="simple">EL</abbrev> = 1.81 mm, <abbrev xmlns:xlink="http://www.w3.org/1999/xlink" xlink:title="aedeagus length" id="ABBRID0EKPAE" xlink:type="simple">AL</abbrev> = 0.91 mm, <abbrev xmlns:xlink="http://www.w3.org/1999/xlink" xlink:title="aedeagus width" id="ABBRID0EOPAE" xlink:type="simple">AW</abbrev> = 0.34 mm, SW = 0.39 mm.</p></tp:treatment-sec><tp:treatment-sec sec-type="description" id="SECID0ESPAE"><title>Description.</title><p>Body (Fig. <xref ref-type="fig" rid="F6">6A, B</xref>) elongate, almost cylindrical, rounded anteriorly. Head yellow, vertex with a darkish brown triangular marking; antennae (Fig. <xref ref-type="fig" rid="F6">6C</xref>) with basal 5 segments yellowish brown, the rest brown; clypeus yellow; labrum yellowish brown; mandibles reddish brown. Pronotum yellow, and basal margin pitchy brown, forming 2 nearly round pitchy brown markings along anterior margin. Scutellum entirely black. Elytra pitchy black only in basal and apical parts, with a large yellow band in middle region, covering about 2/3 of whole elytron; sutural and lateral margins also pitchy black. Ventral surface yellowish brown.</p><fig id="F6" position="float" orientation="portrait"><object-id xmlns:xlink="http://www.w3.org/1999/xlink" content-type="doi" xlink:type="simple">10.3897/zookeys.1060.70203.figure6</object-id><object-id xmlns:xlink="http://www.w3.org/1999/xlink" content-type="arpha" xlink:type="simple">2F8DF2EA-1A8D-518A-A0AD-7B91758A5DCF</object-id><label>Figure 6.</label><caption><p><italic><tp:taxon-name><tp:taxon-name-part taxon-name-part-type="genus" reg="Melixanthus">Melixanthus</tp:taxon-name-part><tp:taxon-name-part taxon-name-part-type="species" reg="similibimaculicollis">similibimaculicollis</tp:taxon-name-part></tp:taxon-name></italic> Duan, Wang &amp; Zhou, sp. nov. <bold>A</bold> habitus <bold>B</bold> lateral view of habitus <bold>C</bold> antennae <bold>D</bold> lateral view of aedeagus <bold>E</bold> ventral view of aedeagus <bold>F</bold> dorsal view of aedeagus. Scale bars: 0.5 mm (<bold>A, B</bold>), 0.2 mm (<bold>C–F</bold>).</p></caption><graphic xmlns:xlink="http://www.w3.org/1999/xlink" xlink:href="zookeys-1060-111-g006.jpg" position="float" orientation="portrait" xlink:type="simple" id="oo_589888.jpg"><uri content-type="original_file" xlink:type="simple">https://binary.pensoft.net/fig/589888</uri></graphic></fig><p>Head with sparsely pubescence, without punctures, flattened in midline, and with longitudinal shallow groove on frons. Eyes kidney-shaped, deeply emarginated; antennal insertions about equally separated with superior eye-lobes. Clypeus trapeziform, anterior margin concave, without punctures. Antennae (Fig. <xref ref-type="fig" rid="F6">6C</xref>) long and slightly thin, reaching 1/3 region of elytra; 1<sup>st</sup> segment clubbed; 2<sup>nd</sup> oblong, about 1/2 as long as 1<sup>st</sup>; 3<sup>rd</sup>–5<sup>th</sup> thin, about equal in length, longer than 2<sup>nd</sup>; 6 apical segments moderately thickened, about 1.7–2.0 times as long as wide, last segment pointed apically.</p><p>Pronotum (Fig. <xref ref-type="fig" rid="F6">6A, B</xref>) 1.8 times as wide as long, moderately narrowed and rounded anteriorly; surface strongly convex, impunctate and shining. Scutellum triangular, nearly as long as wide, surface smooth, shining, apically elevated, observable in lateral view.</p><p>Elytra (Fig. <xref ref-type="fig" rid="F6">6A, B</xref>) with humeri prominent and glabrous, widest slightly behind humerus, feebly truncated at apex. Disc with regular rows of coarse punctures; interspace of rows without any punctures; epipleura slightly obliquely placed and observable in lateral view.</p><fig id="F7" position="float" orientation="portrait"><object-id xmlns:xlink="http://www.w3.org/1999/xlink" content-type="doi" xlink:type="simple">10.3897/zookeys.1060.70203.figure7</object-id><object-id xmlns:xlink="http://www.w3.org/1999/xlink" content-type="arpha" xlink:type="simple">8B1A6ADA-2880-5917-92E9-EBE32CA9FA72</object-id><label>Figure 7.</label><caption><p><italic><tp:taxon-name><tp:taxon-name-part taxon-name-part-type="genus" reg="Melixanthus">Melixanthus</tp:taxon-name-part><tp:taxon-name-part taxon-name-part-type="species" reg="similibimaculicollis">similibimaculicollis</tp:taxon-name-part></tp:taxon-name></italic> Duan, Wang &amp; Zhou, sp. nov. <bold>A</bold> dorsal view of aedeagus <bold>B</bold> ventral view of aedeagus <bold>C</bold> lateral view of aedeagus <bold>D</bold> spermatheca. Scale bars: 0.2 mm.</p></caption><graphic xmlns:xlink="http://www.w3.org/1999/xlink" xlink:href="zookeys-1060-111-g007.jpg" position="float" orientation="portrait" xlink:type="simple" id="oo_589882.jpg"><uri content-type="original_file" xlink:type="simple">https://binary.pensoft.net/fig/589882</uri></graphic></fig><p>Ventral side smooth, partly clothed with pubescence. Prosternum (Fig. <xref ref-type="fig" rid="F1">1C, D</xref>) square, anterior margin nearly straight; basal margin slightly concave, and drawn out into a pair of small denticles. Mesosternum trapeziform, 1.5 times as wide as long. Metasternum with coarsely sporadic punctures in sutural region and with sparse pubescence. Pygidium flat, punctate and pubescent. Claws (Fig. <xref ref-type="fig" rid="F2">2C, D</xref>) distinctly toothed, thickened basally.</p><p><bold>Aedeagus</bold> (Figs <xref ref-type="fig" rid="F6">6D–F</xref>, <xref ref-type="fig" rid="F7">7A–C</xref>) elongate, about 2.7 times as long as wide, clubbed. Anterior margin of median lobe nearly straight, middle part papillary protruding, strongly curved in lateral view; with several pubescence on each side of apex and upper lateral margins, punctate on apex of median lobe. Median orifice with middle sclerite bending inwards above surface. Upper part of median lobe with a pair of sclerotized prominence, exceeding the median lobe. Inner sac rather narrow, arrow-shaped. Tegmen Y-shaped, weakly sclerotized, almost translucent.</p><p><bold>Female.</bold> Body more robust than male; <bold>spermatheca</bold> (Fig. <xref ref-type="fig" rid="F7">7D</xref>) hook-shaped, bent at a right-angle halfway, slightly acute at apex. Duct weakly sclerotized, tightly coiled. <bold>Rectal sclerites</bold> absent in specimen studied.</p></tp:treatment-sec><tp:treatment-sec sec-type="distribution" id="SECID0EITAE"><title>Distribution.</title><p>China (Yunnan).</p></tp:treatment-sec><tp:treatment-sec sec-type="etymology" id="SECID0ENTAE"><title>Etymology.</title><p>The specific epithet is derived from the Latin terms <italic>simili</italic>-, <italic>bi</italic>-, <italic>maculi</italic>- and <italic>collis</italic>, to indicate the new species near to <italic><tp:taxon-name><tp:taxon-name-part taxon-name-part-type="genus" reg="Melixanthus">M.</tp:taxon-name-part><tp:taxon-name-part taxon-name-part-type="species" reg="bimaculicollis">bimaculicollis</tp:taxon-name-part></tp:taxon-name></italic>.</p></tp:treatment-sec><tp:treatment-sec sec-type="diagnosis" id="SECID0EGUAE"><title>Diagnosis.</title><p>The new species is similar to <italic><tp:taxon-name><tp:taxon-name-part taxon-name-part-type="genus" reg="Melixanthus">M.</tp:taxon-name-part><tp:taxon-name-part taxon-name-part-type="species" reg="bimaculicollis">bimaculicollis</tp:taxon-name-part></tp:taxon-name></italic> Baly, 1865, but can be distinguished from it by the smaller body size; head and scutellum without any punctures; slightly narrower pronotum; elytra with finer punctures, and only basal part punctures surrounded by dark ring; basal margin of prosternum (Fig. <xref ref-type="fig" rid="F1">1C, D</xref>) drawn out into a pair of small sharp denticles. <italic><tp:taxon-name><tp:taxon-name-part taxon-name-part-type="genus" reg="Melixanthus">Melixanthus</tp:taxon-name-part><tp:taxon-name-part taxon-name-part-type="species" reg="similibimaculicollis">similibimaculicollis</tp:taxon-name-part></tp:taxon-name></italic> is also similar to <italic><tp:taxon-name><tp:taxon-name-part taxon-name-part-type="genus" reg="Melixanthus">M.</tp:taxon-name-part><tp:taxon-name-part taxon-name-part-type="species" reg="menglaensis">menglaensis</tp:taxon-name-part></tp:taxon-name></italic> Duan, Wang &amp; Zhou, sp. nov., but can be distinguished by the following characters: head without punctures; claws toothed (Fig. <xref ref-type="fig" rid="F2">2C, D</xref>); and body size smaller.</p></tp:treatment-sec><tp:treatment-sec><!--Section generated to contain objects referenced in tp:taxon-treatment.--><fig id="F1" position="float" orientation="portrait"><object-id xmlns:xlink="http://www.w3.org/1999/xlink" content-type="doi" xlink:type="simple">10.3897/zookeys.1060.70203.figure1</object-id><object-id xmlns:xlink="http://www.w3.org/1999/xlink" content-type="arpha" xlink:type="simple">FEE755A1-47E8-5FAA-9D8E-A209874C4EF1</object-id><label>Figure 1.</label><caption><p><italic><tp:taxon-name><tp:taxon-name-part taxon-name-part-type="genus" reg="Melixanthus">Melixanthus</tp:taxon-name-part></tp:taxon-name></italic> prosternum <bold>A, B</bold><italic><tp:taxon-name><tp:taxon-name-part taxon-name-part-type="genus" reg="Melixanthus">M.</tp:taxon-name-part><tp:taxon-name-part taxon-name-part-type="species" reg="menglaensis">menglaensis</tp:taxon-name-part></tp:taxon-name></italic> Duan, Wang &amp; Zhou, sp. nov. <bold>C, D</bold><italic><tp:taxon-name><tp:taxon-name-part taxon-name-part-type="genus" reg="Melixanthus">M.</tp:taxon-name-part><tp:taxon-name-part taxon-name-part-type="species" reg="similibimaculicollis">similibimaculicollis</tp:taxon-name-part></tp:taxon-name></italic> Duan, Wang &amp; Zhou, sp. nov. <bold>E, F</bold><italic><tp:taxon-name><tp:taxon-name-part taxon-name-part-type="genus" reg="Melixanthus">M.</tp:taxon-name-part><tp:taxon-name-part taxon-name-part-type="species" reg="bimaculicollis">bimaculicollis</tp:taxon-name-part></tp:taxon-name></italic> Baly, 1865.</p></caption><graphic xmlns:xlink="http://www.w3.org/1999/xlink" xlink:href="zookeys-1060-111-g001.jpg" position="float" orientation="portrait" xlink:type="simple" id="oo_589883.jpg"><uri content-type="original_file" xlink:type="simple">https://binary.pensoft.net/fig/589883</uri></graphic></fig><fig id="F2" position="float" orientation="portrait"><object-id xmlns:xlink="http://www.w3.org/1999/xlink" content-type="doi" xlink:type="simple">10.3897/zookeys.1060.70203.figure2</object-id><object-id xmlns:xlink="http://www.w3.org/1999/xlink" content-type="arpha" xlink:type="simple">022218AB-21A7-502B-985D-CD938787F521</object-id><label>Figure 2.</label><caption><p><italic><tp:taxon-name><tp:taxon-name-part taxon-name-part-type="genus" reg="Melixanthus">Melixanthus</tp:taxon-name-part></tp:taxon-name></italic> claws <bold>A, B</bold><italic><tp:taxon-name><tp:taxon-name-part taxon-name-part-type="genus" reg="Melixanthus">M.</tp:taxon-name-part><tp:taxon-name-part taxon-name-part-type="species" reg="menglaensis">menglaensis</tp:taxon-name-part></tp:taxon-name></italic> Duan, Wang &amp; Zhou, sp. nov. <bold>C, D</bold><italic><tp:taxon-name><tp:taxon-name-part taxon-name-part-type="genus" reg="Melixanthus">M.</tp:taxon-name-part><tp:taxon-name-part taxon-name-part-type="species" reg="similibimaculicollis">similibimaculicollis</tp:taxon-name-part></tp:taxon-name></italic> Duan, Wang &amp; Zhou, sp. nov. <bold>E, F</bold><italic><tp:taxon-name><tp:taxon-name-part taxon-name-part-type="genus" reg="Melixanthus">M.</tp:taxon-name-part><tp:taxon-name-part taxon-name-part-type="species" reg="bimaculicollis">bimaculicollis</tp:taxon-name-part></tp:taxon-name></italic> Baly, 1865. Scale bars: 0.1 mm.</p></caption><graphic xmlns:xlink="http://www.w3.org/1999/xlink" xlink:href="zookeys-1060-111-g002.jpg" position="float" orientation="portrait" xlink:type="simple" id="oo_589884.jpg"><uri content-type="original_file" xlink:type="simple">https://binary.pensoft.net/fig/589884</uri></graphic></fig></tp:treatment-sec></tp:taxon-treatment>
